# Supplementary material for: A mathematical model suggests collectivity and inconstancy enhance the efficiency of neuronal migration in the adult brain
Source: PLoS Comput Biol. 2025 Jun 5;21(6):e1013105. doi: 10.1371/journal.pcbi.1013105 (PMC12140228; doi:10.1371/journal.pcbi.1013105)
Supplement: S1 File — The simulation codes in C++ are named “main.cpp,” “Monitor.cpp,” and “Monitor.hpp” with a “makefile” file. The evaluation code in R is named “evaluation.Rmd.” Each file is readable as a text file when the extension is changed to “.txt” alternatively. (ZIP) [file pcbi.1013105.s013.zip]

Archive with 14 entries (13 files):
- S1_File/
- __MACOSX/._S1_File
- S1_File/.DS_Store
- __MACOSX/S1_File/._.DS_Store
- S1_File/evaluation.Rmd
- __MACOSX/S1_File/._evaluation.Rmd
- S1_File/makefile
- __MACOSX/S1_File/._makefile
- S1_File/Monitor.cpp
- __MACOSX/S1_File/._Monitor.cpp
- S1_File/Monitor.hpp
- __MACOSX/S1_File/._Monitor.hpp
- S1_File/main.cpp
- __MACOSX/S1_File/._main.cpp
