# Supplementary material for: A mathematical model suggests collectivity and inconstancy enhance the efficiency of neuronal migration in the adult brain
Source: PLoS Comput Biol. 2025 Jun 5;21(6):e1013105. doi: 10.1371/journal.pcbi.1013105 (PMC12140228; doi:10.1371/journal.pcbi.1013105)
Supplement: S1 File — The simulation codes in C++ are named “main.cpp,” “Monitor.cpp,” and “Monitor.hpp” with a “makefile” file. The evaluation code in R is named “evaluation.Rmd.” Each file is readable as a text file when the extension is changed to “.txt” alternatively. (ZIP) [file pcbi.1013105.s013.zip › S1_File/evaluation.Rmd]

---
title: "Evaluation code for Wakita et al.: A mathematical model suggests collectivity and inconstancy enhance the efficiency of neuronal migration in the adult brain"
author: "Daiki Wakita"
date: "2024-09-10"
output: html_document
---

### Settings
```{r}
library(ggplot2)
options(scipen=100) # to avoid exponential notation
```

### Functions
```{r}
myBound = function(i){
  if(i<(-L)) i=i+2*L else if(i>L) i=i-2*L
  return(i)
}

myNear = function(jr,jx,jy,ir,ix,iy){
  jix = myBound(ix-jx)
  jiy = myBound(iy-jy)
  if(jix^2+jiy^2 < (jr+ir+thrN)^2) isNear = 1 else isNear = 0
  return(isNear)
}

myDotUnit = function(jSx,jSy,jTx,jTy,iSx,iSy,iTx,iTy){
  jAbs = sqrt((jTx-jSx)^2+(jTy-jSy)^2)
  iAbs = sqrt((iTx-iSx)^2+(iTy-iSy)^2)
  jSTx = myBound(jTx-jSx)/jAbs
  jSTy = myBound(jTy-jSy)/jAbs
  iSTx = myBound(iTx-iSx)/iAbs
  iSTy = myBound(iTy-iSy)/iAbs
  dot = jSTx*iSTx + jSTy*iSTy
  return(dot)
}

myDotScore = function(jSx,jSy,jTx,jTy,iSx,iSy,iTx,iTy,iAbs){
  dot = myBound(jTx-jSx)*myBound(iTx-iSx)/iAbs + myBound(jTy-jSy)*myBound(iTy-iSy)/iAbs
  return(dot)
}

myNearProc = function(jSr,jSx,jSy,jTx,jTy,iSx,iSy,iTx,iTy){
  iSTx = myBound(iTx-iSx)
  iSTy = myBound(iTy-iSy)
  iSTa = sqrt(iSTx^2+iSTy^2)
  iSTux = iSTx/iSTa
  iSTuy = iSTy/iSTa
  isNearProc = 0
  if((iSx-jSx)^2+(iSy-jSy)^2<L || (iTx-jSx)^2+(iTy-jSy)^2<L){
    crossProd = (jSx-iSx)*iSTuy - iSTux*(jSy-iSy)
    tmp = jSr + W - abs(crossProd)
    if(tmp+thrN>0){
      projS = (jSx-iSx)*  iSTux  + (jSy-iSy)*  iSTuy
      projT = (jSx-iTx)*(-iSTux) + (jSy-iTy)*(-iSTuy)
      if(projS*projT>0) isNearProc = 1
    }
  }
  if(isNearProc==0 && ((iSx-jTx)^2+(iSy-jTy)^2<L || (iTx-jTx)^2+(iTy-jTy)^2<L)){
    crossProd = (jTx-iSx)*iSTuy - iSTux*(jTy-iSy)
    tmp = rT + W - abs(crossProd)
    if(tmp+thrN>0){
      projS = (jTx-iSx)*  iSTux  + (jTy-iSy)*  iSTuy
      projT = (jTx-iTx)*(-iSTux) + (jTy-iTy)*(-iSTuy)
      if(projS*projT>0) isNearProc = 1
    }
  }
  return(isNearProc)
}

myReg = function(X1, Y1, X2, Y2){
 X1bar = mean(X1)
 X2bar = mean(X2)
 Y1bar = mean(Y1)
 Y2bar = mean(Y2)
 ssXY1 = sum((X1 - X1bar) * (Y1 - Y1bar))
 ssXY2 = sum((X2 - X2bar) * (Y2 - Y2bar))
 ssX1  = sum((X1 - X1bar)^2)
 ssX2  = sum((X2 - X2bar)^2)
 b1 = ssXY1 / ssX1
 b2 = ssXY2 / ssX2
 a1 = Y1bar - b1 * X1bar
 a2 = Y2bar - b2 * X2bar
 list(
   c(Slope1 = b1, # regression slope of data 1
     Slope2 = b2, # regression slope of data 2
     Intcp1 = a1, # regression intercept of data 1
     Intcp2 = a2, # regression intercept of data 2
    )
   )
}
```


### Calculate forward speed vs collectivity
```{r fig.keep='all'}
L = 300
Nn = 24; by=6000; step = seq(90000,900000,by=by)
thrN = 20; # threshold neighbor
W = 2; rT = 3; rS = 5 # Process width # Tip radius # Soma radius
SX="V3"; SY="V4"; TX="V5"; TY="V6"
dir = "dirname"
name = "filename"

c = length(name)
c1 = 1 # 1 to 3
seed = 0:9; s = length(seed)
s=1

d = data.frame()
for(k in c1:c){
  for(j in 1:s){
    dd = read.table(sprintf("%s/s_%s,s%d.txt",dir,name[k],seed[j]), sep="")
    dd = dd[dd$V2%%by==0&dd$V2>=by,] # STEP EXTRACTION
    dd$Trial <- c(rep(j-1,nrow(dd)))
    dd$Condition <- c(rep(k-1,nrow(dd)))
    d = rbind(d, dd)
  }
  print(paste0("Condition ",k-1," loaded"))
}


lenSTxC = lenSTyC = rep(NA,nrow(d))
for(i in 1:nrow(d)){
  # Periodic boundary for tip & soma in a neuron
  lenSTxC[i] = myBound(d[i,SX]-d[i,TX])
  lenSTyC[i] = myBound(d[i,SY]-d[i,TY])
}
d$lenSTx = lenSTxC
d$lenSTy = lenSTyC
d$lenST = sqrt(d$lenSTx^2+d$lenSTy^2)
d$radS = rep(rS,nrow(d))
d$angST = atan2(d$lenSTy, d$lenSTx) # Soma-tip angle
rm(lenSTxC, lenSTyC)

scoreC = neighborC = c()

for(k in c1:c){ # Condition
  for(j in 1:s){ # Trial
    for(i in step[-1]){ # Step
      dd = d[d$Condition==k-1&d$Trial==j-1,]
      last = dd[dd$V2==i-by,]
      dd = dd[dd$V2==i,]
      dd$score = dd$neighbor = c(rep(NA,nrow(dd)))
      
      for(jj in 1:nrow(dd)){ # neuron j
        neighborAA = 0
        
        for(ii in 1:nrow(dd)){
          if(jj!=ii){
            if(myNear(rS,dd[jj,SX],dd[jj,SY], rT,dd[ii,TX],dd[ii,TY])==1){
              # jS-iT
              neighborAA = neighborAA + 1
            }else if(myNear(rT,dd[jj,TX],dd[jj,TY], rS,dd[ii,SX],dd[ii,SY])==1){
              # jT-iS
              neighborAA = neighborAA + 1
            }else if(myNear(rS,dd[jj,SX],dd[jj,SY], rS,dd[ii,SX],dd[ii,SY])==1 ||
                     myNear(rT,dd[jj,TX],dd[jj,TY], rT,dd[ii,TX],dd[ii,TY])==1){
              # jS-iS || jT-iT
              neighborAA = neighborAA + 1
              parts0 = -1
            }else if(myNearProc(rS,dd[jj,SX],dd[jj,SY],dd[jj,TX],dd[jj,TY],dd[ii,SX],dd[ii,SY],dd[ii,TX],dd[ii,TY])==1 ||
                     myNearProc(rS,dd[ii,SX],dd[ii,SY],dd[ii,TX],dd[ii,TY],dd[jj,SX],dd[jj,SY],dd[jj,TX],dd[jj,TY])==1){
              # jS-iP or jT-iP || jP-iS or jP-jS
              neighborAA = neighborAA + 1
            }
          } # !=
        } # ii
        
        dd$score[jj] = myDotScore(last[jj,SX],last[jj,SY], # vecMove's lastSoma(x,y)
                             dd[jj,SX],dd[jj,SY], # vecMove's agentSoma(x,y)
                             dd[jj,SX],dd[jj,SY], # vecProc's agentSoma(x,y)/lengthProc
                             dd[jj,TX],dd[jj,TY],
                             dd$lenST[jj])
        dd$neighbor[jj] = neighborAA
      } # jj
      
      scoreC = c(scoreC, dd$score)
      neighborC = c(neighborC, dd$neighbor)
    } # i Step
    print(paste0("Condition ",k-1," Trial ",j-1," calculated"))
  } #j Trial
} #k Condition

# dd concatenation to d
d = d[d$V2>step[1],]
d$score = scoreC
d$neighbor = neighborC


for(k in c1:c){
  write.table(d[d$Condition==k-1,], file=paste0("Recal/",name[k],",thr",thrN,",by",by,",Recal.txt"), append=F, sep=" ", row.names=F, col.names=T)
}
```


### Load the calculated
```{r}
paper = 1 #[0: not for paper] [1: astro number] [2: react vs rand] [3: const vs inconst] [4: N adh]

if(paper==1){
# ASTRO NUMBER
name = c(
  "G40*3(r33,g10,rh-5,sl15,nr),N24(n4,k06,s20m;const),thr20,by6000",
  "G30*3(r33,g10,rh-5,sl15,nr),N24(n4,k06,s20m;const),thr20,by6000",
  "G20*3(r33,g10,rh-5,sl15,nr),N24(n4,k06,s20m;const),thr20,by6000",
  "G0,N24(n4,k06,s20m;const),thr20,by6000"
)
}else if(paper==2){
# REACTIVE vs RANDOM SHRINK
name = c(
  "G40*3(r33,g10,rh-5,sl15,nr),N24(n4,k06,s20m;const),thr20,by6000",
  "G30*3(r33,g10,rh-5,sl15,nr),N24(n4,k06,s20m;const),thr20,by6000",
  "G40*3(r33,g10,rh-5,sl15,Rn),N24(n4,k06,s20m;const),thr20,by6000",
  "G30*3(r33,g10,rh-5,sl15,Rn),N24(n4,k06,s20m;const),thr20,by6000"
)
}else if(paper==3){
# CONST vs INCONST
name = c(
  "G40*3(r33,g10,rh-5,sl15,nr),N24(n4,k06,s20m;const),thr20,by6000",
  "G40*3(r33,g10,rh-5,sl15,nr),N24(n4,k06,s20m;a10,36p),thr20,by6000",
  "G40*3(r33,g10,rh-5,sl15,nr),N24(n4,k06,s20m;aZ60m,sd50),thr20,by6000"
)
}else if(paper==4){
  name = c(
    "G40*3(r33,g10,rh-5,sl15,nr),N24(n0,k06,s20m;const),thr20,by6000",
    "G40*3(r33,g10,rh-5,sl15,nr),N24(n2,k06,s20m;const),thr20,by6000",
    "G40*3(r33,g10,rh-5,sl15,nr),N24(n4,k06,s20m;const),thr20,by6000",
    "G40*3(r33,g10,rh-5,sl15,nr),N24(n6,k06,s20m;const),thr20,by6000"
  )
}

d = data.frame()
c = length(name)
for(j in 1:c){
  dd = read.table(paste0("Recal/",name[j],",Recal.txt"), sep="", header=T)
  if(ncol(dd)<39) dd$V9 <- c(rep(123,nrow(dd)))
  dd$Condition = c(rep(j-1,nrow(dd)))
  d = rbind(d, dd)
  print(paste0("Condition ",j-1," loaded"))
}
```


### Plot slopes with points and bars
```{r}
save = 1
Y = "score"
X = "neighbor"
ColMax = 4
total = 1
reg = 1
hist = 1
by = 6000
toMinute = 1 # um/h

if(paper==1){
  # const: 42 35 21 0
  col = c("#000000","#666633","#999933","#cccc33","#ffff00")
  pch = c(4,2,0,1,8,8)
}else if(paper==2){
  # const: 42, 35, 42R, 35R
  col = c("#000000","#666633","#ff00ff","#ff99cc")
  pch = c(4,2,7,14)
}else if(paper==3){
  # const, 48p, 12p
  col = c("#000000","#00cc00","#0000ff")
  pch = c(4,2,1)
}else if(paper==4){
  # const, 48p, 12p
  col = c("#ff9900","#cc0066","#000000","#6600ff")
  pch = c(1,2,4,7)
}


xl = c(min(d[,X],na.rm=T),max(d[,X],na.rm=T))
if(X=="neighbor") {noNei=0 ; xl=c(-.2,ColMax) ; xaxp=c(0,10,10)} else {noNei=1 ; xaxp=c(-1,1,4)}
xl[1] = xl[1]-(xl[2]-xl[1])*.02 - total+noNei*.5; xl[2] = xl[2]+(xl[2]-xl[1])*.02 # x margin
cexa = 1.3; cext = .8; cex = 3; lwd = 2; lwdE = 7
jit = 1:c-ave(1:c)
jitx = (xl[2]-xl[1])*.07/c

if(paper>0){
  w=3.2; cex=1; cexa=0.8; cext=.5;
  lwd=1.5; lwdE=3;
  if(paper==1){
    yaxp=c(0,50,10); yl=c(-6+yld,26.5+yld); h=3.4
  }else if(paper<4){
    yaxp=c(0,50,25); yl=c(-2.4+yld,8.7+yld); h=3
  }else{
    yaxp=c(0,50,25); yl=c(-2.4+yld,9.1+yld); h=3
  }
}

if(save==1) pdf(sprintf("plot%s.pdf",format(Sys.time(),"%y%m%d%H")), width=w,height=h);

par(mfrow=c(1,1), mgp=c(0,.4,0), mar=c(2,2.5,0,0), tcl=-.3)
if(hist==1) par(yaxs="i", mar=c(1.6, 2.3, .5, 2))
plot(0, 0, type='n', bty='l', las=1, ann=F, xlim=xl, ylim=yl, xaxp=xaxp, yaxp=yaxp, cex.axis=cexa)

slope = c()

# Regression Test
if(reg==1){
  regx = 0:6
  for(k in 2:c){ # Condition
    rld = unlist(myReg(
      X1=d[d$Condition==0,"neighbor"],
      Y1=d[d$Condition==0,"score"]/toMinute,
      X2=d[d$Condition==k-1,"neighbor"],
      Y2=d[d$Condition==k-1,"score"]/toMinute
    ))
    if(k==2){
      slope[1] = rld[["Slope1"]]
      lines(regx, rld[["Intcp1"]]+rld[["Slope1"]]*regx, col=paste0(col[1],"50"), lwd=2)
    }
    slope[k] = rld[["Slope2"]]
    lines(regx, rld[["Intcp2"]]+rld[["Slope2"]]*regx, col=paste0(col[k],"50"), lwd=2)
  } # Condition
}

if(total==1){
  abline(v=-.5-noNei*.75, lwd=1, col="#666666")
  axis(side=1, at=-1-noNei*.5, labels="total", cex.axis=cexa, lwd=0)
}

o = list()
for(k in c:1){
  dd = d[d$Condition==k-1,]
  
  o[[k]] = aggregate(dd[,Y]/toMinute~dd[,X], data=dd, FUN=mean) #[,1:2]
  o[[k]] = cbind(o[[k]], aggregate(dd[,Y]/toMinute~dd[,X], data=dd, FUN=sd)[,2]) #[,3] 95CI
  tmp = length(na.omit(o[[k]][,3]))
  o[[k]] = cbind(o[[k]], aggregate(dd[,Y]/toMinute~dd[,X], data=dd, FUN=length)[,2]) #[,4]
  o[[k]][1:tmp,3] = 1.96*o[[k]][1:tmp,3]/sqrt(o[[k]][1:tmp,4])
  if(X=="neighbor") colMax = 5 else colMax = max(o[[k]][1])
  
  if(total==1) o[[k]] = rbind(c(-1-noNei*.5,mean(dd[,Y]/toMinute),1.96*sd(dd[,Y]/toMinute)/sqrt(length(dd[,Y]/toMinute)),length(dd[,Y]/toMinute)), o[[k]])

  points(o[[k]][,1]+jit[k]*jitx,o[[k]][,2], pch=pch[k], cex=cex, lwd=lwd, col=col[k], bty='l', las=1, ann=F, xlim=xl, ylim=yl)
  arrows(o[[k]][,1]+jit[k]*jitx, o[[k]][,2]-o[[k]][,3], o[[k]][,1]+jit[k]*jitx, o[[k]][,2]+o[[k]][,3], length=0, lwd=lwdE, col=paste0(col[k],"44"))
} # k in c:1


if(hist==1){
  par(new=T)
  plot(0,0, type="n", xlim=xl, ylim=c(0,75000/1000), las=1,axes=F,ann=F)
  for(k in 1:c) for(i in 0:ColMax){
    rect(i+jit[k]*jitx-.15/c, 0, i+jit[k]*jitx+.15/c, o[[k]][i+2,4]/1000, col=col[k], border="transparent")
  }
  axis(4, col="#000000", lwd=1, tcl=-.3, las=1, yaxp=c(0,10000/1000,2), cex.axis=cexa)
}

if(save==1) dev.off()
```


### Load for a heat map
```{r}
set = "random" # "period" "random" or else (astro number)

if(set=="period"||set=="random"){
  name1 = "G40*3(r33,g10,rh-5,sl15,nr),N24(n"
  name2 = "4,k06,s20m;"
  
  if(set=="period"){
    #PERIOD
    name3 = c("const","a05,","a10,","a15,","a20,")
    name4 = c("72p","36p","18p","9p")
    HX = name4; HY = name3 #period
  }else{
    #RANDOM
    name3 = c("aZ1440m,","aZ720m,","aZ360m,","aZ180m,","aZ60m,","aZ20m,")
    name4 = c("sd10","sd20","sd30","sd40","sd50") #,"sd60"
    HX = name3; HY = name4 #random
  }
}else if(set=="adh"){
  name1 = "G40*3(r33,g10,rh-5,sl15,nr),N24(n"
  name2 = c("0","1","2","3","4","5","6") # name2 = c("0","2","4","6")
  HX = name4; HY = name2
}else{
  name1 = c(
    "G0,N24(n",
    "G10*3(r33,g10,rh-5,sl15,nr),N24(n",
    "G20*3(r33,g10,rh-5,sl15,nr),N24(n",
    "G30*3(r33,g10,rh-5,sl15,nr),N24(n",
    "G40*3(r33,g10,rh-5,sl15,nr),N24(n",
    "G30*3(r33,g10,rh-5,sl15,Rn),N24(n",
    "G40*3(r33,g10,rh-5,sl15,Rn),N24(n"
  )
  name2 = "4"
  name3 = ",k06,s20m;"
  name4 = c("const","a10,36p","aZ60m,sd50")
  HX = name4; HY = name1
}
  
name5 = "),thr20,by6000"

  
d = data.frame()
for(i in 1:length(HX)){
  for(j in 1:length(HY)){
    if(set=="period"){
      if(name3[j]=="const"){name = paste0(name1,name2,name3[j],name5)
      }else{name = paste0(name1,name2,name3[j],name4[i],name5)}
    }else if(set=="random"){name = paste0(name1,name2,name3[i],name4[j],name5)
    }else if(set=="adh"){name = paste0(name1,name2[j],name3,name4[i],name5)
    }else{name = paste0(name1[j],name2,name3,name4[i],name5)}
    dd = read.table(paste0("Recal/",name,",Recal.txt"), sep="", header=T)
    dd$Condition1 = c(rep(i-1,nrow(dd)))
    dd$Condition2 = c(rep(j-1,nrow(dd)))
    d = rbind(d, dd)
    print(paste0("Condition ",i-1,"-",j-1," loaded"))
  }
}
```


### Calculate slopes for a heat map
```{r}
toMinute = 60 # 6000step = 60min -> /60 then [um/min]

slopeC = slopePC = neighbor0C = scoretC = c()

for(i in 1:length(HX)){
  slope = slopeP = neighbor0 = scoret = c()
  for(j in length(HY):1){ # Condition
    if(j==1){
      slope[1] = rld[["Slope1"]]
      slopeP[1] = ""
    }else{
    rld = unlist(myReg(
      X1=d[d$Condition1==i-1&d$Condition2==0,"neighbor"],
      Y1=d[d$Condition1==i-1&d$Condition2==0,"score"]/toMinute,
      X2=d[d$Condition1==i-1&d$Condition2==j-1,"neighbor"],
      Y2=d[d$Condition1==i-1&d$Condition2==j-1,"score"]/toMinute
    ))
    slope[j] = rld[["Slope2"]]
    }
    neighbor0[j] = length(d[d$Condition1==i-1 & d$Condition2==j-1 & d$neighbor==0, "neighbor"])
    scoret[j] = mean(d[d$Condition1==i-1 & d$Condition2==j-1, "score"])
  } # Condition
  slopeC = c(slopeC,slope)
  slopePC = c(slopePC,slopeP)
  neighbor0C = c(neighbor0C,neighbor0)
  scoretC = c(scoretC,scoret)
}

heatDF = data.frame(
  Condition1 = rep(1:length(HX), each=length(HY)),
  Condition2 = rep(1:length(HY), times=length(HX)),
  Slope = slopeC,
  p = slopePC,
  Neighbor0 = neighbor0C,
  ScoreT = scoretC
)
```

### Plot a heat map
```{r}
save = 1
w=3.4; h=3.1
fill = heatDF$ScoreT

mag = 100 # if 100, annotate (x10-2)

if(save==1) pdf(sprintf("plot%s.pdf",format(Sys.time(),"%y%m%d%H")), width=w, height=h)

ggplot2::ggplot(
  data = heatDF, aes(x = Condition1, y = Condition2, fill = Slope*mag)) +
  geom_tile() +
  geom_text(aes(label = paste(format(round(Slope*mag,1), nsmall=1))), show.legend=F, size = 2.7) +
  scale_fill_gradient2(low="#ff0000", mid="#eeeeee", high="#0000ff", midpoint=0) + 
  
  theme(
    panel.background = element_blank(),
    panel.grid = element_blank(),
    axis.title = element_blank(),
    axis.text = element_blank(),
    axis.ticks = element_blank(),
    text = element_text(size = 10)
    ) +
  labs(fill = "alpha") + 
  scale_y_reverse()

if(save==1) dev.off()
```
