# Supplementary material for: A mathematical model suggests collectivity and inconstancy enhance the efficiency of neuronal migration in the adult brain
Source: PLoS Comput Biol. 2025 Jun 5;21(6):e1013105. doi: 10.1371/journal.pcbi.1013105 (PMC12140228; doi:10.1371/journal.pcbi.1013105)
Supplement: S1 File — The simulation codes in C++ are named “main.cpp,” “Monitor.cpp,” and “Monitor.hpp” with a “makefile” file. The evaluation code in R is named “evaluation.Rmd.” Each file is readable as a text file when the extension is changed to “.txt” alternatively. (ZIP) [file pcbi.1013105.s013.zip › S1_File/makefile]

PROGRAM = main
OBJS = main.o Monitor.o
CC = g++
CFLAGS = -isysroot /Library/Developer/CommandLineTools/SDKs/MacOSX.sdk
LDFLAGS = -I/opt/X11/include -L/opt/X11/lib -framework OpenGL -framework GLUT -framework Foundation
LDLIBS = -lGLU -lGL -lXmu -lXi -lXext -lX11 -lm -lstdc++
 
$(PROGRAM): $(OBJS)
	$(CC) -o $(PROGRAM) $(CFLAGS) $(LDFLAGS) $(LDLIBS) $^
main.o: main.cpp
	$(CC) $(CFLAGS) $(LDFLAGS) $(LDLIBS) -c $<

Monitor.o: Monitor.cpp
	$(CC) $(CFLAGS) $(LDFLAGS) $(LDLIBS) -c $<
	
clean:
	$(RM) $(PROGRAM) $(OBJS)
