# Supplementary material for: A mathematical model suggests collectivity and inconstancy enhance the efficiency of neuronal migration in the adult brain
Source: PLoS Comput Biol. 2025 Jun 5;21(6):e1013105. doi: 10.1371/journal.pcbi.1013105 (PMC12140228; doi:10.1371/journal.pcbi.1013105)
Supplement: S1 File — The simulation codes in C++ are named “main.cpp,” “Monitor.cpp,” and “Monitor.hpp” with a “makefile” file. The evaluation code in R is named “evaluation.Rmd.” Each file is readable as a text file when the extension is changed to “.txt” alternatively. (ZIP) [file pcbi.1013105.s013.zip › S1_File/main.cpp]

// Simulation code for Wakita et al.: A mathematical model suggests collectivity and inconstancy enhance the efficiency of neuronal migration in the adult brain
// Coded by Daiki Wakita (Sep., 10, 2024)
// GLUT sample program was personally provided by Masahiro Shimizu
#define CheckMod -1
#define GL_SILENCE_DEPRECATION
#include <iostream>
#include <unistd.h>
#include <cstdio>
#include <cstdlib> // system()
#include <time.h> // clock()
#include <cmath>
#include <GLUT/glut.h>
#include "Monitor.hpp"

#include <random> // engine()
#define dt (0.01)
#define stepMax (900000)
#define agent(i,j)        agent[(N)*(j)+(i)]
#define SQ(i)        ((i)*(i))
#define ABS(i,j)        (sqrt(SQ(i.x-j.x)+SQ(i.y-j.y)))
#define ABS2(i)            (sqrt(SQ(i.x)+SQ(i.y)))
#define MAX(i,j)        (((i)>(j))?(i):(j))
#define MIN(i,j)        (((i)<(j))?(i):(j))
#define pi (3.14159265358979323846)
#define W (400) // window size 400

using namespace std; // to declare "cout" & "cin"
Monitor monitor;
int winid;
FILE *fp;
FILE *fp2;

// =============== [NUMBER] ===============
//Number of Glia (Ng), Neuroblasts (Nn)

const int subglia = 3;
const int Ng = 40*subglia, Nn = 24;

const int N = Ng + Nn*2;
const int Ngn = Ng+Nn, Nnn = Nn*2, NG = Ng/subglia;

// =============== [OPTION] ===============
const bool flagSave = 1; // [1: save images] [0: not]

// [OPTION: Trial]
int trial;
const int trialStart = 0;
const int trialMax = 10;

std::string filePrefix[] = {
    "filename",
};


int condition;
const int conditionStart = 0;
const int conditionMax = sizeof(filePrefix)/sizeof(filePrefix[0]);
std::string filename = filePrefix[conditionStart];

int simCount = 0;
const int simTotal = (trialMax-trialStart) * (conditionMax-conditionStart);

// [OPTION: Display]
const int stepDisplay = 200;

// [OPTION: Function & Calculation]
bool flagFuncNear = 1; // [1: func only near (when Ng>0)] [0: func all (when Ng==0)]
const bool flagCalc = 1; // [1: calculate all NBs] [0: only one or zero]

// [OPTION: Hetero]
int inconstGroup = 0; // Neur [0: const] [3: period-inconst] [4: random-inconst]
double inconstSprAmp[2]   ={ 0.5 ,}; // [0.0: homo spring period] //1.0(+-0.5)
double inconstAdh[2]      ={ 0.0 ,}; // [0.0: homo]
// if constHoge==10, inconstHoge==1.0 makes a range 5-15

// [OPTION: Neuro Init]
const bool flagNeuroShift = 0; // [1: neuro position peripheral] [0: center]
const bool flagNeuroParal = 0; // [1: neuro initinal angle all parallel (angle 0)] [0: random]
const double spreadInit = 1.0; // [1.0: neuro placed throughout the field] [0.5: condensed in 50% region]

// [OPTION: Neuro Properties]
const int optSpring = 2; // [2: oscillatory spring] deleted-> [1: threshold spring] [0: threshold constant]
const bool flagSolidProc = 1; // [1: neural proc repulsive] [0: not]

// [OPTION: Glia]
const bool flagGliaShrink = 1; // [1: near neurons make glia shrink] [0: not]
bool flagRandomShrink = 0; // [1: mismatch glia shrink (cuz no shrink reduces free spaces)] [0: near glia reasonably shrink]

// ^^^^^^^^^^^^^^^ option ^^^^^^^^^^^^^^^

// [Type Vector Definition]
typedef struct{double x,y;} Vector;
Vector operator +(Vector a,Vector b){Vector c; c.x=a.x+b.x; c.y=a.y+b.y; return c;}
Vector operator -(Vector a,Vector b){Vector c; c.x=a.x-b.x; c.y=a.y-b.y; return c;}
double operator *(Vector a,Vector b){double c; c=a.x*b.x+a.y*b.y; return c;} // inner product
Vector ax(double a,Vector b){Vector c; c.x=a*b.x; c.y=a*b.y; return c;}
Vector wx(double a,Vector b){Vector c; c.x=b.x/a; c.y=b.y/a; return c;}


// [GLOBAL: Radius]
double rad[N]; // radius of each agent
const double constRad[] = {0.0, 33.0, 5.0, 3.0}; // radius {---, Glia, Soma, Tip}
const double coeffRadSoma = 0.10;


// [GLOBAL: Misc]
int step;
double t;
char info[40][256]; // information for display
const int rowInfo = sizeof(info)/sizeof(info[0]);
double yInfo[rowInfo];
char num[1][256];
bool isPause = 0;
clock_t clockStart, clockEnd;
time_t now;
char nowCode[16];
const Vector vec0 = {0.0,0.0};

// [GLOBAL: Field]
const double L = 300.0; // field length
const double Lx = L*5/3; // window width
int isNear[N][N];
const int stepNear = 500;
double distNear = SQ(125.0); // [L*0.5: search half-window diameter from agent center] [L*1.0: search window-inner-fit circle] [L*1.4: visually all] //

// [GLOBAL: Calculation]
int stepCalc = 100;
int stepCalcStart = 100;
const double thrNeighbor = 8.0;
int neighbor[Nn]; // Count of neuro's near neuro
Vector vecMove[Nn];
Vector last[Nn];
double score[Nn];
double straightAng[Nn];
double straightAngAve[Nn];
double straightNum[Nn];
double straightNumAve[Nn];

// [GLOBAL: Agent Position]
Vector agent[2*N];
Vector vec[N][N], vecUnit[N][N]; // func(); globalized to avoid segmentation fault
double vecAbs[N][N]; // func(); globalized to avoid segmentation fault

// [GLOBAL: Hetero]
double groupNeur[Nn];
double groupGlia[NG];
double colR[Nn], colB[Nn], colG[Ng];

// [GLOBAL: Neural Proc]
Vector vecProc[Nn];
Vector vecGrip[N];
double angleProc[Nn];
double lengthProc[Nn];
bool isPull[Nn];

const double constSprKPull = 0.60;
const double constSprKPush = 0.60;
double sprKPull[Nn];
double sprKPush[Nn];
const double constPull = 0.6;
const double constPush = 0.3;
const double thrLong = 50.0;
const double thrShort = 30.0;

double springAmp[Nn];
const double constSpringAmp = (thrLong - thrShort) * .5;
double springFreq[Nn];
const double constSpringFreq = 2.0 * pi / 20;
const double springMid = (thrLong+thrShort) * .5;
double springPhase[Nn];
double lengthTarget[Nn];

double pullPLoop = 9.0;
double energyAmp = pullPLoop * .5;
double energyFreq = constSpringFreq / pullPLoop;
double energyPhase[Nn];
double energyPhaseInit = 3*pi/2;

double noise = 0.0;
double noiseAdj[Nn];
int noiseStep = 6000; //*0.01 in [min]
int noisePhase[Nn];
double noiseSD = 5.0;

bool flagEnergy[Nn];
double energyC[] = {0.05, 0.15, 0.0001}; // lower, upper, by
double energy[Nn];

const double constProcWidth = 2.0; // half thickness of a neuroblast's proc //0.3
double dispProcWidth;
const double distNearProc = SQ(thrLong);

// [GLOBAL: Variable Spring K]
const double distSprK = 2.0; // SPRING K
const double coeffSprKTarget = 0.8; // SPRING K
const double bySprKTarget = 0.0002; // SPRING K
double sprKTarget[Nn]; // SPRING K
const double sprKRange = 2.5; // SPRING K

// [GLOBAL: Glia Shrink]
const double distGliaShrink = 15.0;
const double powRadTarget = 1.0;
const double byRadTarget = 0.0003;
const double byRadTargetSwellMag = 1.0; //
const double radMinMag = 0.5; // glia minimum radius (ratio to constRad[1])
const double coeffRadTarget = constRad[1] * radMinMag / 5.0;
double radTarget[Ng];
double radG[Ng];
int numNear[Ng];

// [GLOBAL: Auto-Mobility]
double friction[N];
const double frictionConst[] = {2.0, 100.0}; // friction {Neuro, Glia}
const double frictionGrip = 10.0; // friction multiplied by this when adhering the enviroment

// [GLOBAL: Repulsion]
Vector vecRepul[N][N]; // func(); globalized to avoid segmentation fault
Vector vecRepulProc[N][N];
const double coeffRepul = 30.0; // repulsion coeff; "A"
const double powRepul = 1.0; // power (exponent) of repulsion; "mu"

const double coeffProcRepul = 30.0; // repulsion counterpart of "coeffRepul" for an proc //3.0
const double powProcRepul = 1.0; // larger: smaller lateral & larger midline repulsion for an proc

// [GLOBAL: Adhesion]
Vector vecAdh[N][N]; // func(); globalized to avoid segmentation fault
Vector vecAdhProc[N][N];
double adh[N][N]; // one-way adhesivity
double adhConst[] = {4.0, 4.0, 0.0, 4.0, 0.0, 10.0, 300.0, 0.0}; // sole adhesivity [MAG]
//                   H-H  H-B  H-o  B-N  B-o  G-G    g-g  G-V
double adhProd[N][N]; // i's adhesivity * j's adhesivity
const double coeffAdhPush = 0.1;
const double coeffGliaAdhVar = -0.3;
const double powGliaAdhVar = 3.0;

// [GLOBAL: Total Interaction]
Vector vecInter[N]; // inter-agent force composed of repulsion and adhesion; "ff"
bool isContact[N][N]; // whether two agents touch
bool isContactProc[N][N];
bool isNearProc[N][N];


// ==================== INITIAL ====================
void init(){
    int i, j;
    double tmpx, tmpy, tmpa, tmpxx, tmpyy;
    double slight = 1.0;
    
    simCount++;
    step = 0; t = 0.0;
    srand(trial);
    
    if(filePrefix[condition]==""){cout << "Exit by the condition end" << endl; exit(0);}
    
    if(flagSave){
        if(filePrefix[condition]!="a") filename = filePrefix[condition] + ",s" + std::to_string(trial);
        std::string txt = filename + ".txt";
        fp = fopen(txt.c_str(),"w");
    }else{
        filename = "!!! NO SAVE !!! " + filePrefix[condition] + ",s" + std::to_string(trial);
    }
    
    
    // [INITIAL: Re-option]
    dispProcWidth = constProcWidth*500.0/L;
    
    if(inconstSprAmp[0]!=0){
        energyAmp = constSpringAmp * inconstSprAmp[0] * .5; // Energy in AMP
    }else if(inconstAdh[0]!=0){
        energyAmp = (adhConst[0] + adhConst[0]) * inconstAdh[0] * .5; // Energy in ADH
    }
    energyFreq = constSpringFreq / pullPLoop;
    
    tmpx = inconstSprAmp[0]+inconstAdh[0];
    
    // Hetero neur
    tmpx = (double)(inconstGroup>0);
    inconstSprAmp[1] = inconstSprAmp[0] * tmpx;
    inconstAdh[1] = inconstAdh[0] * tmpx;
    
    
    if(NG<30) flagFuncNear = 0;
    else if(NG<36) distNear = SQ(200.0);
    
    clockStart = clock();
    printf("Start%s \"%s%s\n",flagSave?" to write":"",filename.c_str(),flagSave?".txt\"":"\" without save");

    
    
    // [INITIAL: Information]
    for(i=0;i<rowInfo;++i) yInfo[i] = .93-.048*(double)i; // fast -4s
    i=0;
    ++i;sprintf(info[i],"dt: %.3f, disp /%dst",dt,stepDisplay);
    ++i;sprintf(info[i],flagFuncNear?"L: %.0f, func: <%.0f /%dst":"L: %.0f, func: entire field",L,sqrt(distNear),stepNear);
    ++i;sprintf(info[i],"%sseed: %d",flagSave?"":"[{(* NO SAVE *)}] ",trial);
    ++i;sprintf(info[i],"N: %d nb, %d*%d gl",Nn,NG,subglia);
    
    // Info: radius, slit
    ++i;sprintf(info[i],"rad: G %.3f %s",constRad[1],!flagGliaShrink?"no shrink":!flagRandomShrink?"near shrink":"rand shrink");
    ++i;sprintf(info[i],!flagGliaShrink?"rad Gl constant":"sl: <%.1f, %.2fN, %.0e*%.1f",distGliaShrink,coeffRadTarget,byRadTarget,byRadTargetSwellMag);
    
    // Info: friction, spring
    ++i;sprintf(info[i],"fric Nb: %.1f (*%.1f anch)", frictionConst[0],frictionGrip);
    ++i;sprintf(info[i],optSpring==2?"spr sin: pull %.2f, push %.2f":optSpring==1?"spr thr: pull %.2f, push %.2f":"no spr: pull %.2f, push %.2f", optSpring>0?constSprKPull:constPull,optSpring>0?constSprKPush:constPush);
    ++i;sprintf(info[i],"noise: %dst sd %.1f", noiseStep,noiseSD);
    
    // Info: repul
    ++i;sprintf(info[i],"repul: %.1f*over", coeffRepul);
    ++i;if(flagSolidProc) sprintf(info[i],"repul proc: %.1f*over", coeffProcRepul);
    else sprintf(info[i],"repul proc: no");
    ++i;sprintf(info[i],"width proc: %.2f", constProcWidth);
    
    // Info adh
    ++i;sprintf(info[i],"adh: sum");
    ++i;sprintf(info[i],"adh T-T: %.1f", adhConst[0]);
    ++i;sprintf(info[i],"adh T-S: %.1f", adhConst[1]);
    ++i;sprintf(info[i],"adh T-o: %.1f", adhConst[2]);
    ++i;sprintf(info[i],"adh S-N: %.1f", adhConst[3]);
    ++i;sprintf(info[i],"adh S-o: %.1f", adhConst[4]);
    ++i;sprintf(info[i],"adh G-G: %.1f", adhConst[5]);
    ++i;sprintf(info[i],"adh g-g: %.1f", adhConst[6]);
    
    // Info others
    ++i;sprintf(info[i],"thres: pull %.1f, push %.1f", thrLong,thrShort);
    ++i;sprintf(info[i],"init nb: %s %s in2L*%.1f",flagNeuroShift?"edg":"cnt",flagNeuroParal?"paral":"ang rnd",spreadInit);
    ++i;sprintf(info[i],"init slight: %.2f",slight);
    ++i;sprintf(info[i],"INC group: Nb %d", inconstGroup);
    ++i;sprintf(info[i],"INC spr: am %.2f", inconstSprAmp[1]);
    ++i;sprintf(info[i],"INC adh: %.2f", inconstAdh[1]);
    ++i;sprintf(info[i],"calc: /%dst >=%dst", stepCalc,stepCalcStart);
    
    
    // [INITIAL: Glia Radius & Velocity]
    for(j=0;j<NG;++j){
        
        groupGlia[j] = 0.0;
        
        for(i=0;i<subglia;++i){
            
            // Glia: radius, friction
            radG[j+NG*i] = constRad[1];
            rad[j+NG*i] = flagGliaShrink ? radG[j+NG*i] * radMinMag : radG[j+NG*i] ;
            radTarget[j+NG*i] = radG[j+NG*i];
            friction[j+NG*i] = frictionConst[1];
            numNear[j+NG*i] = 0;
            
            // Glia: color
            colG[j+NG*i] = .4 + groupGlia[j] * .2;
        }
    }
    
    // [INITIAL: Neuro Radius & Velocity]
    for(j=0;j<Nn;++j){
        
        // Neuro: inconst group
        groupNeur[j] = 0.0;
        
        // Soma/Tip: radius, friction
        rad[Ng+j] = constRad[2];
        rad[Ngn+j] = constRad[3];
        friction[Ng+j] = friction[Ngn+j] = frictionConst[0];
        
        // Proc: amp, freq, length, state
        sprKPull[j] = constSprKPull;
        sprKPush[j] = constSprKPush;
        sprKTarget[j] = sprKPull[j];
        
        springAmp[j] = constSpringAmp * (1 + inconstSprAmp[1] * groupNeur[j]);
        springFreq[j] = constSpringFreq;
        springPhase[j] = 2.0*pi*j/Nn;
        energyPhase[j] = energyPhaseInit;
        // 1 neuro cycle: t = 2pi/0.1 (when freq=0.1), N_step = 2pi/0.1/0.01 (when dt=0.01) = 6283.18.. (not int)
        
        lengthProc[j] = lengthTarget[j] = springAmp[j] * sin(springPhase[j]) + springMid;
        isPull[j] = 1;
        
        // Proc: direction
        angleProc[j] = flagNeuroParal ? 0.0 : 2.0 * pi * (rand()%8192) / 8192.0 ;
        vecProc[j].x = cos(angleProc[j]);
        vecProc[j].y = sin(angleProc[j]);
        
        // Neuro: color
        colR[j] = MAX(-2.0*groupNeur[j], 0.0);
        colB[j] = MAX(2.0*groupNeur[j], 0.0);
        
        noiseAdj[j] = 0.0;
        noisePhase[j] = (int)(2000 - round(((double)j*2000.0/(double)Nn)));
    }
    noisePhase[0] = 0;
    noise = 0.0;

    
    // [INITIAL: Glia Position]
    for(j=Nv;j<NG;++j){
        tmpx = 2.0*L * (rand()%8192) / 8192.0 - L;
        tmpy = 2.0*L * (rand()%8192) / 8192.0 - L;
        for(i=0;i<subglia;++i){
            tmpa = 2.0 * pi * (double)i/subglia;
            tmpxx = cos(tmpa) * slight;
            tmpyy = sin(tmpa) * slight;
            agent(j+NG*i,0).x = tmpx + tmpxx;
            agent(j+NG*i,0).y = tmpy + tmpyy;
        }
    }
    
    // [INITIAL: Neuro Position]
    // if overlapped, initinal position shifts by repulsion at the 0th invisible step
    tmpx = 2.0*spreadInit;
        for(j=Ng;j<Ngn;++j){
            agent(j,0).x = tmpx*L * (rand()%8192) / 8192.0 - tmpx*L*.5 - (double)flagNeuroShift*L;
            agent(j,0).y = tmpx*L * (rand()%8192) / 8192.0 - tmpx*L*.5;
            agent(Nn+j,0).x = agent(j,0).x + slight * vecProc[j-Ng].x;
            agent(Nn+j,0).y = agent(j,0).y + slight * vecProc[j-Ng].y;
        }
    
    // [INITIAL: contact bool, adhesivity]
    for(j=0;j<N;++j){
        for(i=0;i<N;++i) {
            isNear[j][i] = 1;
            isContact[j][i] = isContactProc[j][i] = isNearProc[j][i] = 0;
            
            vec[j][i] = vecUnit[j][i] = vecRepul[j][i] = vecRepulProc[j][i] = vecAdh[j][i] = vecAdhProc[j][i] = vec0;
            vecAbs[j][i] = 0.0;
        }
        vecGrip[j] = vecInter[j] = vec0;
    }
    
    // [INITIAL: Adhesivity]
    for(j=0;j<N;++j){
        for(i=0;i<N;++i){
            if(j==i||Ng<=j&&i==j+Nn||Ng<=i&&j==i+Nn){
                adh[j][i] = 0.0; // itself
            }
            else if(Ngn<=j && Ngn<=i){
                adh[j][i] = adhConst[0]; // Tip-Tip
            }
            else if(Ngn<=j && Ng<=i || Ngn<=i && Ng<=j){
                adh[j][i] = adhConst[1]; // Tip-Soma
            }
            else if(Ngn<=j && i<Ng || Ngn<=i && j<Ng){
                adh[j][i] = adhConst[2]; // Tip-Other
            }
            else if(Ng<=j && Ng<=i && (j+Nn!=i || j!=i+Nn)){
                adh[j][i] = adhConst[3]; // Soma-Neuron
            }
            else if(Ng<=j || Ng<=i){
                adh[j][i] = adhConst[4]; // Soma-Other
            }
            else if(Nv<=j&&Nv<=i&&j<Ng&&i<Ng){
                if(abs(j-i)==NG||abs(j-i)==Ng-NG) adh[j][i] = adhConst[6]; // Sub-Sub
                else if((j-i)%NG==0) adh[j][i] = 0.0;
                else adh[j][i] = adhConst[5]; // Glia-Glia
            }
            else{
                adh[j][i] = 0.0; // (none)
            }
        }
    }
    for(j=0;j<N-1;++j){
        for(i=j+1;i<N;++i){
            adhProd[j][i] = adh[j][i] + adh[i][j];
            adhProd[i][j] = adhProd[j][i];
        }
    }
    
    for(j=0;j<Nn;++j){
        last[j] = agent(Ng+j,0);
        vecMove[j] = vec0;
        neighbor[j] = 0;
        score[j] = 0.0;
        straightAng[j] = 0.0;
        straightAngAve[j] = 0.0;
        straightNum[j] = 0.0;
        straightNumAve[j] = 0.0;
    }
    
}

// ^^^ init ^^^


// ==================== FUNCTION ====================
void rfunc(double *p, double *pOut){
    for(j=0;j<Ng;++j){
        numNear[j] = 0;
        for(i=0;i<Nn;++i){
            if(isNear[j][Ng+i]||isNear[j][Ngn+i]){
                if(isNearProc[j][Ng+i] ||
                   SQ(agent(j,0).x-agent(Ng+i,0).x)+SQ(agent(j,0).y-agent(Ng+i,0).y) < SQ(rad[j]+rad[Ng+i]+distGliaShrink) ||
                   SQ(agent(j,0).x-agent(Ngn+i,0).x)+SQ(agent(j,0).y-agent(Ngn+i,0).y) < SQ(rad[j]+rad[Ngn+i]+distGliaShrink)
                   ){
                    numNear[j]++;
                }
            }
        }
        // determine target radius of glia
        radTarget[j] = MAX(radG[j]-coeffRadTarget*(double)numNear[j], radG[j]*radMinMag);
        
        // change radius of glia
        if(!flagRandomShrink){
            tmpd = rad[j]-radTarget[j]>0 ? 1.0 : byRadTargetSwellMag ;
            rad[j] -= byRadTarget * tmpd * (rad[j] - radTarget[j]);
        }else{
            tmpd = rad[Ng-j-1]-radTarget[j]>0 ? 1.0 : byRadTargetSwellMag ;
            rad[Ng-j-1] -= byRadTarget * tmpd * (rad[Ng-j-1] - radTarget[j]);
        }
    }
}

void func(Vector *p, Vector *pOut){
    int j, i, k;
    double tmp, tmp2, crossProd, projB, projH;
    Vector vecNormUnit;
    
    // [FUNCTION: Relative Position & Unit Vector]
    for(j=0;j<N-1;++j){
        for(i=j+1;i<N;++i){
            if(isNear[j][i]){
                
                // Relative position "vec"
                vec[j][i] = p[i] - p[j];
                
                // Periodic boundary
                if(vec[j][i].x>L)       vec[j][i].x -= 2.0*L; // remove if no repeat in x
                else if(vec[j][i].x<-L) vec[j][i].x += 2.0*L; // remove if no repeat in x
                if(vec[j][i].y>L)       vec[j][i].y -= 2.0*L;
                else if(vec[j][i].y<-L) vec[j][i].y += 2.0*L;
                
                vec[i][j] = vec0 - vec[j][i]; // needed for proc repulsion
                
                // Vector length, Unit vector, Contact Flag
                tmp = SQ(vec[j][i].x) + SQ(vec[j][i].y);
                isContact[j][i] = isContact[i][j] = tmp<SQ(rad[j]+rad[i]); // avoid heavy sqrt
                
                
                // Contact
                if(isContact[j][i] || Ng<=j&&i-j==Nn){
                    vecAbs[j][i] = sqrt(tmp);
                    vecUnit[j][i] = wx(vecAbs[j][i], vec[j][i]);
                    vecUnit[i][j] = vec0 - vecUnit[j][i];
                    
                    // [FUNCTION: Proc Vector]
                    if(Ng<=j&&i-j==Nn){
                        vecGrip[j] = ax(sprKPull[j-Ng] * (vecAbs[j][i] - lengthTarget[j-Ng]), vecUnit[j][i]);
                        vecGrip[i] = vec0 - vecGrip[j]; // i: tip (defined by IF)
                    }
                } //if contact
                
            } // near
        } // for i
    } // for j
    
    // [FUNCTION: Proc Repulsion]
    if(flagSolidProc){
        for(i=Ng;i<Ngn;++i){
            for(j=0;j<N;++j){
                if(isNear[j][i] && j!=i && j!=i+Nn){
                    isContactProc[j][i] = isNearProc[j][i] = 0;
                    if(SQ(vec[j][i].x)+SQ(vec[j][i].y)<distNearProc || SQ(vec[j][Nn+i].x)+SQ(vec[j][Nn+i].y)<distNearProc){
                        // Keep if the infinite-length segment crosses the circle
                        // cross product (center-segment shortest distance)
                        crossProd = (-vec[j][i].x)*vecUnit[i][Nn+i].y - vecUnit[i][Nn+i].x*(-vec[j][i].y); // cent-seg shortest dist
                        tmp = rad[j] + constProcWidth - fabs(crossProd); // overlap length
                    
                        if(tmp>0 || tmp+distGliaShrink>0){
                        // Projection lengths on the process
                            projB = (-vec[j][i].x)*vecUnit[i][Nn+i].x + (-vec[j][i].y)*vecUnit[i][Nn+i].y ;
                            projH = (-vec[j][Nn+i].x)*vecUnit[Nn+i][i].x + (-vec[j][Nn+i].y)*vecUnit[Nn+i][i].y ;
                            
                            // Accept if the infinite-width segment includes a circle center
                            // (inside when inner products' signs same)
                            if(projB*projH>0.0){
                                isContactProc[j][i] = tmp>0;
                                isNearProc[j][i] = tmp+distGliaShrink>0;
                            }
                        }
                    }
                    isContactProc[j][Nn+i] = isContactProc[j][i];
                    isNearProc[j][Nn+i] = isNearProc[j][i];
                        
                    // j-Proc contact
                    if(isContactProc[j][i]){
                        // Normal vector (90 deg direction)
                        if(crossProd>0.0){
                            vecNormUnit.x = -vecUnit[i][Nn+i].y;
                            vecNormUnit.y = vecUnit[i][Nn+i].x;
                        }else{
                            vecNormUnit.x = vecUnit[i][Nn+i].y;
                            vecNormUnit.y = -vecUnit[i][Nn+i].x;
                        }
                        
                        // Proc repulsion
                        vecRepulProc[j][i] = ax(-projH/(projB+projH) * coeffProcRepul * tmp, vecNormUnit);
                        vecRepulProc[j][Nn+i] = ax(-projB/(projB+projH) * coeffProcRepul * tmp, vecNormUnit);
                        
                        vecRepulProc[i][j] = vec0 - vecRepulProc[j][i];
                        vecRepulProc[Nn+i][j] = vec0 - vecRepulProc[j][Nn+i];
                    }
                    //} //if Ng<=i<Ngn
                } // near
            } // for i
        } // for j
    } // flagSolid

    
    // [FUNCTION: Repulsion & Adhesion Vector]
    for(j=0;j<N-1;++j){
        for(i=j+1;i<N;++i){
            if(isContact[j][i]){
                vecRepul[j][i] = ax(-coeffRepul * (rad[j]+rad[i]-vecAbs[j][i]), vecUnit[j][i]);
                vecRepul[i][j] = vec0 - vecRepul[j][i];
                vecAdh[j][i] = ax(adhProd[j][i], vecUnit[j][i]);
                vecAdh[i][j] = vec0 - vecAdh[j][i];
            }
        }
    }
    
    // [FUNCTION: Total Interaction Vector]
    for(j=0;j<N;++j){
        vecInter[j] = vec0;
        for(i=0;i<N;++i){
            if(isContact[j][i]){
                vecInter[j] = vecInter[j] + vecRepul[j][i] + vecAdh[j][i];
            }
            if(flagSolidProc && (isContactProc[j][i] || isContactProc[i][j])){ //isContactProc[j][i-Ng] && M-Nnn<=i&&i<Ngn
                vecInter[j] = vecInter[j] + vecRepulProc[j][i]; // + vecAdhProc[j][i]
            }
        }
    }
    
    // [FUNCTION: Final Differential Equation for Agent Position]
    for(j=0;j<N;++j){
        pOut[j] = ax(dt/friction[j], vecInter[j] + vecGrip[j]);
    }
}


// ==================== EULER ====================
int euler(void){
    
    
    int tt, i, j, k, tmp;
    //int *pint;
    double tmpx, tmpy, tmpd;
    
    if(flagFuncNear && step>=100 && step%stepNear==0){
        for(j=0;j<N-1;++j){
            for(i=j+1;i<N;++i){
                tmpx = agent(j,0).x-agent(i,0).x<-L ? L*2.0 : agent(j,0).x-agent(i,0).x>L ? -L*2.0 : 0.0 ;
                tmpy = agent(j,0).y-agent(i,0).y<-L ? L*2.0 : agent(j,0).y-agent(i,0).y>L ? -L*2.0 : 0.0 ;
                isNear[j][i] = isNear[i][j] = SQ(agent(j,0).x-agent(i,0).x+tmpx)+SQ(agent(j,0).y-agent(i,0).y+tmpy)<distNear;
            }
        }
    }
    
    for (tt=0;tt<stepDisplay;++tt){
        t = step * dt;
        
        // [EULER: Euler Agent Position]
        func(&agent(0,0),&agent(0,1));
        
        for (j=0;j<N;++j){
            agent(j,0) = agent(j,0) + agent(j,1);
            
            if(agent(j,0).x>=L)      agent(j,0).x -= 2.0*L; // remove if no repeat in x
            else if(agent(j,0).x<-L) agent(j,0).x += 2.0*L; // remove if no repeat in x
            if(agent(j,0).y>=L)      agent(j,0).y -= 2.0*L;
            else if(agent(j,0).y<-L) agent(j,0).y += 2.0*L;
        }
        
        // [EULER: Glia Shrink]
        if(flagGliaShrink){
            for(j=0;j<Ng;++j){
                numNear[j] = 0;
                for(i=0;i<Nn;++i){
                    if(isNear[j][Ng+i]||isNear[j][Ngn+i]){
                        if(isNearProc[j][Ng+i] ||
                           SQ(agent(j,0).x-agent(Ng+i,0).x)+SQ(agent(j,0).y-agent(Ng+i,0).y) < SQ(rad[j]+rad[Ng+i]+distGliaShrink) ||
                           SQ(agent(j,0).x-agent(Ngn+i,0).x)+SQ(agent(j,0).y-agent(Ngn+i,0).y) < SQ(rad[j]+rad[Ngn+i]+distGliaShrink)
                           ){
                            numNear[j]++;
                        }
                    }
                }
                // determine target radius of glia
                radTarget[j] = MAX(radG[j]-coeffRadTarget*(double)numNear[j], radG[j]*radMinMag);
                
                // change radius of glia
                if(!flagRandomShrink){
                    tmpd = rad[j]-radTarget[j]>0 ? 1.0 : byRadTargetSwellMag ;
                    rad[j] -= byRadTarget * tmpd * (rad[j] - radTarget[j]);
                }else{
                    tmpd = rad[Ng-j-1]-radTarget[j]>0 ? 1.0 : byRadTargetSwellMag ;
                    rad[Ng-j-1] -= byRadTarget * tmpd * (rad[Ng-j-1] - radTarget[j]);
                }
            }
        }
       
       // [EULER: Neuro Spring State]
        //tmpd = inconstSprAmp[1]==0.0 ? 0.0 : energyAmp * sin(energyFreq * t + energyPhaseInit) ; // ERG AMP or FREQ
        
        /*
        if(inconstGroup==4 && step%noiseStep==1){ // AMP RANDOM
            std::mt19937 mt(step+trial);
            std::normal_distribution<> norm(0.0, 1.0);
            noise = noiseSD * norm(mt);
            //tmpd = noiseSD * noise;
            if(constSpringAmp<-noise) noise = -constSpringAmp;
            else if(constSpringAmp<noise) noise = constSpringAmp;
            // Reference: https://suzulang.com/cpp-random-classes-test/
        }
         */
        
        tmpd = inconstSprAmp[1]==0.0 ? 0.0 : energyAmp * sin(energyFreq * t + energyPhaseInit); // AMP or FREQ PERIOD Phase Homo
        for(j=0;j<Nn;++j){
            //if(step%2000==noisePhase[j]) noiseAdj[j] = noise; // AMP RAMDOM
            //tmpd = inconstSprAmp[1]==0.0 ? 0.0 : energyAmp * sin(energyFreq * t + energyPhase[j]) ; // AMP or FREQ PERIOD Phase Hetero
            
            vecProc[j] = agent(Ngn+j,0) - agent(Ng+j,0);
            if(vecProc[j].x>L)       vecProc[j].x -= 2.0*L;
            else if(vecProc[j].x<-L) vecProc[j].x += 2.0*L;
            if(vecProc[j].y>L)       vecProc[j].y -= 2.0*L;
            else if(vecProc[j].y<-L) vecProc[j].y += 2.0*L;
            lengthProc[j] = ABS2(vecProc[j]);
            
            // ORIG
            //isPull[j] = cos(springFreq[j] * t + springPhase[j]) < 0.0;
            //lengthTarget[j] = springAmp[j] * sin(springFreq[j] * t + springPhase[j]) + springMid;
            
            // ENERGY in AMP
            isPull[j] = cos(springFreq[j] * t + springPhase[j]) < 0.0;
            lengthTarget[j] = (springAmp[j] + tmpd) * sin(springFreq[j] * t + springPhase[j]) + springMid; // AMP PERIOD
            //lengthTarget[j] = (springAmp[j] + noiseAdj[j]) * sin(springFreq[j] * t + springPhase[j]) + springMid; // AMP RAMDOM
        }
       
        
        // [Adhesion Cycle]
        if(inconstAdh[1]!=0.0){
            if(step%noiseStep==0){ // ADH RANDOM
                std::mt19937 mt(step+trial);
                std::normal_distribution<> norm(0.0, 1.0);
                noise = noiseSD * norm(mt);
                //tmpd = noiseSD * noise;
                if(8.0<-noise) noise = -8.0;
                else if(8.0<noise) noise = 8.0;
                // Reference: https://suzulang.com/cpp-random-classes-test/
            }
            //tmpd = energyAmp * sin(energyFreq * t + energyPhaseInit) ; // ADH PERIOD
            for(j=0;j<Nn*2-1;++j){
                for(i=j+1;i<Nn*2;++i){
                    if(i!=j+Nn){
                        //adhProd[Ng+j][Ng+i] = adhProd[Ng+i][Ng+j] = 8.0 - tmpd; // ADH PERIOD
                        adhProd[Ng+j][Ng+i] = adhProd[Ng+i][Ng+j] = 8.0 - noise; // ADH RANDOM
                    }
                }
            }
        }
        
        // [EULER: Neuro-ECM Friction]
        for(j=0;j<Nn;++j){
            if(isPull[j]){  // tip anchor if pull
                friction[Ng+j] = frictionConst[0];
                friction[Ngn+j] = frictionConst[0] * frictionGrip;
            }else{  // soma anchor if push
                friction[Ng+j] = frictionConst[0] * frictionGrip;
                friction[Ngn+j] = frictionConst[0];
            }
        }

        
        // [EULER: Calculation]
        if(flagCalc && step%stepCalc==0){
            if(step>=stepCalcStart){
                for(j=0;j<Nn;++j){
                    if(flagSave) fprintf(fp, "%d %d %.6f %.6f %.6f %.6f\n", j, step, agent(Ng+j,0).x, agent(Ng+j,0).y, agent(Ngn+j,0).x, agent(Ngn+j,0).y);
                }
            }
        }
        
        
        
        // [EULER: Step]
        ++step;
        
    } // tt
    
    return 0;
}


void idle(void){
    glutSetWindow(winid);
    glutPostRedisplay();
}


void display(void){
    int i, j, flag;
    double tmp, tmpd, tmpd2;

    glClear(GL_COLOR_BUFFER_BIT);
    glLoadIdentity();
    
    euler();
    
    // [DISPLAY: Glia]
    for(j=0;j<Ng;++j){
        monitor.SetAllColor(colG[j],colG[j],colG[j]);
        monitor.DrawCircle(agent(j,0).x,agent(j,0).y,rad[j]);
    }
 
    // [DISPLAY: Neur Color when Energy ON]
    if(inconstGroup>2){
        //tmpd = noise / noiseSD; // ADH RANDOM
        tmpd = sin(energyFreq * t + energyPhaseInit); // AMP PERIOD Phase Homo
        for(j=0;j<Nn;++j){
            //tmpd = sin(energyFreq * t + energyPhase[j]); // AMP PERIOD Phase Hetero
            //tmpd = noiseAdj[j] / noiseSD; // AMP RANDOM
            //tmpd = cos(energyFreq * t + energyPhase[j]); // FREQ PERIOD
            colR[j] = MAX(-tmpd, 0.0);
            colB[j] = MAX(tmpd, 0.0);
        }
    }
    
    // [DISPLAY: Proc]
    for(j=0;j<Nn;++j){
        monitor.SetAllColor(colR[j], 1.0, colB[j]);
        monitor.DrawLine(agent(Ng+j,0).x,
                         agent(Ng+j,0).y,
                         agent(Ng+j,0).x+vecProc[j].x,
                         agent(Ng+j,0).y+vecProc[j].y,
                         dispProcWidth);
    }
    
    // [DISPLAY: Soma]
    for(j=0;j<Nn;++j){
        monitor.SetAllColor(colR[j],1.0,colB[j]);
        monitor.DrawCircle(agent(Ng+j,0).x,agent(Ng+j,0).y,rad[Ng+j]);
    }
    
    
    // [DISPLAY: Tip]
    monitor.SetAllColor(1.0,1.0,1.0);
    for(j=0;j<Nn;++j) monitor.DrawCircle(agent(Ngn+j,0).x,agent(Ngn+j,0).y,rad[Ngn+j]);
    
    
    // [DISPLAY: Number of near neuro]
    monitor.SetAllColor(1.0,1.0,1.0);
    for(j=0;j<Ng;++j){
        sprintf(num[0],"%d",numNear[j]);
        monitor.String((agent(j,0).x+97)*.00251, (agent(j,0).y-5)*.00335, num[0]);
    }
     
     

    
    // [DISPLAY: Information board]
    sprintf(info[0],"step: %d",step);

    monitor.SetAllColor(.2,.2,.2);
    monitor.DrawRectangle(-Lx,-L,-L,L);
    monitor.SetAllColor(1.0,1.0,1.0);
    for(i=0;i<rowInfo;++i) monitor.String(-0.99,yInfo[i],info[i]);
     
    
    sprintf(info[0],"t=%.0f",t);
    monitor.String(-0.68,yInfo[0],info[0]);
    monitor.String(-0.99,yInfo[39],info[39]);
    sprintf(info[39],"noise: %.2f",noise);
        
    // [DISPLAY: Save Image]
    if(flagSave && step%stepDisplay==0 && step>stepDisplay) monitor.SavePPMData(); // last step missed if after glFlush()

    
    // [DISPLAY: Finish]
    if(step>stepMax){
        // Close txt file
        if(flagSave) fclose(fp);
        clockEnd = clock();
        
        // Save movie file
        if(flagSave){
            std::string cmd = "ffmpeg -hide_banner -loglevel panic -y -r 30 -i MovieDir/temp_%05d.ppm -vcodec libx264 -pix_fmt yuv420p -qscale 0 '" + filename + ".mp4'";
            // [-hide_banner -loglevel panic] to suppress terminal output
            // [-y] overwrite the homonymous file without asking
            // '' to avoid syntax error when () included in filename
            std::system(cmd.c_str());
            printf("Output MP4");
        }
        now = time(NULL); struct tm *pnow = localtime(&now); strftime(nowCode,16,"%H:%M:%S",pnow);
        
        printf("\n★☆★☆★☆★☆★☆★☆★☆★☆ \"%s\" DONE (%f s) at %s [%d/%d] ☆★☆★☆★☆★☆★☆★☆★☆★\n\n",
               filename.c_str(),(double)(clockEnd-clockStart)/CLOCKS_PER_SEC,nowCode,simCount,simTotal);
        
        // Next trial or exit
        trial++;
        if(trial < trialMax){
            monitor.CountInit();
            init();
        }else{
            condition++;
            if(condition < conditionMax){
                trial = trialStart;
                monitor.CountInit();
                init();
            }else{
                exit(0);
            }
        }
    } // step==stepMax
    
    glFlush();
    glutSwapBuffers(); // exit display(); should not follow any code
}


void keyboard(unsigned char key, int x, int y){
    switch(key){
        case '\033': exit(0); break; //esc
        case 'p': //pause
            if(!isPause) {isPause=1; glutIdleFunc(0); std::cout << "pause" << std::endl;}
            else         {isPause=0; glutIdleFunc(idle); std::cout << "unpause" << std::endl;}
            break;
    }
}


void resize(int w, int h){
   glViewport(0, 0, w, h);
   glLoadIdentity();
   glOrtho(-w*.05, w*.05, -h*.05, h*.05, -1.0, 1.0);
}

void OpenGL_init(int *argcp , char **argv){
    glutInit(argcp, argv);
    glutInitDisplayMode(GLUT_RGBA | GLUT_DOUBLE);
    
    init();
    
    glutInitWindowSize(monitor.GetWindowSize(Monitor::X),monitor.GetWindowSize(Monitor::Y));
    glutInitWindowPosition(10, 100);
    winid = glutCreateWindow("simulation");
    
    glutDisplayFunc(display);
    glutReshapeFunc(resize);
    glutKeyboardFunc(keyboard);
    glClearColor(0.0, 0.0, 0.0, 1.0); // color of the background; same speed as white
}

void monitor_init(){
    monitor.SetWindowSize(floor(W/3)*4, W); // should be multiples of 4
    monitor.SetMovieMode(1);
    monitor.SetMovieName("./MovieDir/temp_");
    monitor.SetZoom(L*.5);
    monitor.SetCenter(-L/3, 0);
}


int main(int argc, char *argv[]){
    
    
    trial = trialStart;
    condition = conditionStart;
    now = time(NULL); struct tm *pnow = localtime(&now); strftime(nowCode,16,"%m/%d %H:%M:%S",pnow);
    printf("\n★.☆'★.☆'★.☆'★.☆'★.☆'★.☆'★ Will run %d trials * %d conditions = [%d] with %d steps (%s) ★.☆'★.☆'★.☆'★.☆'★.☆'★.☆'★\n\n",trialMax-trialStart,conditionMax-conditionStart,simTotal,stepMax,nowCode);
    
    // Ask if overwrite the homonymous file
    if(flagSave&&filePrefix[conditionStart]!="a"){
        filename = filePrefix[conditionStart] + ",s" + std::to_string(trialStart);
        std::string txt = filename + ".txt";
        if(access(txt.c_str(),F_OK)==0 && filename!="a"){
            char input;
            //printf("1st file name: %s",c_str(txt));
            cout << "Overwrite the existing file? (y/n): ";
            cin >> input;
            if(input!='y'){
                cout << "Exit to avoid overwrite" << endl;
                exit(0);
            }
        }
    }
    
    monitor_init();
    OpenGL_init(&argc, argv);
    std::cout << "OpenGL init" << std::endl;
    glutIdleFunc(idle);
    glutMainLoop();
    return 0;
}
